# Supplementary material for: Design and Optimization of a Self-Assembling Complex Based on Microencapsulated Calcium Alginate and Glutathione (CAG) Using Response Surface Methodology
Source: Polymers (Basel). 2021 Jun 24;13(13):2080. doi: 10.3390/polym13132080 (PMC8271790; doi:10.3390/polym13132080)
Supplement: Supplementary file 1 [file polymers-13-02080-s001.zip]

Archive with 1 entries (1 files):
- polymers-1260996-supplementary.pdf
